# Supplementary material for: An ensemble framework for identifying essential proteins
Source: BMC Bioinformatics. 2016 Aug 25;17(1):322. doi: 10.1186/s12859-016-1166-7 (PMC4997703; doi:10.1186/s12859-016-1166-7)
Supplement: Additional file 2: — Table S5-S6. The information of the top 100 proteins ranked by five centrality measures and by five ensemble methods on PIN24K. Table S7-S8. The information of the top 100 proteins ranked by five centrality measures and by five ensemble methods on PIN76K. (XLSX 64 kb) [file 12859_2016_1166_MOESM2_ESM.xlsx]

## Sheet: DIP
PIN24K	DIP
Table S1. List of top 100 ranked proteins predicted by five centrality measures:BC, CC, DC, EC, and SC, on PIN24K. 1 is for essentiality and 0 for nonessentiality.
BC						CC							DC							EC							SC
proteins	degree	essentiality-standard-1122	essentiality-DEG	essentiality-SGD		proteins	degree	essentiality-standard-1122	essentiality-DEG	essentiality-SGD			proteins	degree	essentiality-standard-1122	essentiality-DEG	essentiality-SGD			proteins	degree	essentiality-standard-1122	essentiality-DEG	essentiality-SGD			proteins	degree	essentiality-standard-1122	essentiality-DEG	essentiality-SGD
YJR091C	280	0	0	0		YJR045C	174	1	1	1			YJR091C	280	0	0	0			YJR045C	174	1	1	1			YJR091C	280	0	0	0
YBR160W	229	1	1	1		YLR259C	168	1	1	1			YBR160W	229	1	1	1			YCL018W	156	0	0	0			YBR160W	229	1	1	1
YNL189W	216	1	1	1		YJR091C	280	0	0	0			YNL189W	216	1	1	1			YLR259C	168	1	1	1			YNL189W	216	1	1	1
YHR114W	176	0	0	0		YCL018W	156	0	0	0			YHR114W	176	0	0	0			YBR127C	113	0	0	0			YJR045C	174	1	1	1
YMR047C	152	1	1	1		YNL189W	216	1	1	1			YJR045C	174	1	1	1			YML064C	164	1	1	1			YHR114W	176	0	0	0
YLR295C	125	0	0	0		YBR160W	229	1	1	1			YLR259C	168	1	1	1			YBR072W	113	0	0	0			YLR259C	168	1	1	1
YER022W	109	1	1	1		YBR072W	113	0	0	0			YML064C	164	1	1	1			YPR110C	129	1	1	1			YML064C	164	1	1	1
YLR288C	99	0	0	0		YBR196C	120	1	1	1			YDR388W	159	0	0	0			YJR121W	127	0	0	0			YDR388W	159	0	0	0
YBL007C	139	0	0	0		YBR127C	113	0	0	0			YCL018W	156	0	0	0			YBR020W	100	0	0	0			YCL018W	156	0	0	0
YPR086W	116	1	1	1		YNL064C	102	0	0	0			YMR047C	152	1	1	1			YMR106C	110	0	0	0			YMR047C	152	1	1	1
YDR388W	159	0	0	0		YFL039C	126	1	1	1			YBL007C	139	0	0	0			YGL137W	111	1	1	1			YBL007C	139	0	0	0
YML064C	164	1	1	1		YDR388W	159	0	0	0			YPR110C	129	1	1	1			YDL029W	89	1	1	1			YPR110C	129	1	1	1
YER081W	96	0	0	0		YFR053C	95	0	0	0			YJR121W	127	0	0	0			YFL039C	126	1	1	1			YJR121W	127	0	0	0
YJR045C	174	1	1	1		YJR121W	127	0	0	0			YFL039C	126	1	1	1			YDR388W	159	0	0	0			YFL039C	126	1	1	1
YLR259C	168	1	1	1		YFR028C	97	1	1	1			YLR295C	125	0	0	0			YBL099W	109	0	0	0			YER133W	124	1	1	1
YLR453C	78	0	0	0		YDL126C	98	1	1	1			YER133W	124	1	1	1			YBR196C	120	1	1	1			YLR295C	125	0	0	0
YER133W	124	1	1	1		YBR020W	100	0	0	0			YBR196C	120	1	1	1			YDR394W	86	1	1	1			YBR196C	120	1	1	1
YLR447C	95	0	0	0		YML064C	164	1	1	1			YPL204W	120	1	1	1			YNL064C	102	0	0	0			YPL204W	120	1	1	1
YPL204W	120	1	1	1		YBR118W	105	0	0	0			YPR086W	116	1	1	1			YLR180W	95	0	0	0			YBR127C	113	0	0	0
YCL018W	156	0	0	0		YBL007C	139	0	0	0			YBR072W	113	0	0	0			YDL126C	98	1	1	1			YBR072W	113	0	0	0
YFL039C	126	1	1	1		YBL099W	109	0	0	0			YBR127C	113	0	0	0			YMR205C	68	0	0	0			YGL137W	111	1	1	1
YLR191W	97	0	0	0		YER177W	99	0	0	0			YGL137W	111	1	1	1			YFL037W	84	1	1	1			YPR086W	116	1	1	1
YBR106W	105	0	0	1		YLR180W	95	0	0	0			YMR106C	110	0	0	0			YML085C	79	1	1	1			YMR106C	110	0	0	0
YPR110C	129	1	1	1		YPL204W	120	1	1	1			YBL099W	109	0	0	0			YHR030C	96	0	0	0			YBL099W	109	0	0	0
YJL020C	95	0	0	0		YHR114W	176	0	0	0			YER022W	109	1	1	1			YBR118W	105	0	0	0			YBR106W	105	0	0	1
YJR121W	127	0	0	0		YOR181W	71	1	1	1			YBR055C	106	1	1	1			YBR217W	91	0	0	0			YER022W	109	1	1	1
YER118C	72	0	0	0		YMR205C	68	0	0	0			YBR106W	105	0	0	1			YFR053C	95	0	0	0			YBR118W	105	0	0	0
YLR423C	72	0	0	0		YOL055C	93	0	0	0			YBR118W	105	0	0	0			YDL047W	86	0	0	0			YBR055C	106	1	1	1
YFR028C	97	1	1	1		YPR110C	129	1	1	1			YNL064C	102	0	0	0			YDL059C	67	0	0	0			YBR159W	101	0	0	0
YCL027W	67	0	0	0		YPL235W	76	1	1	1			YOL133W	102	1	1	1			YGR040W	79	0	0	0			YNL064C	102	0	0	0
YBR196C	120	1	1	1		YDL029W	89	1	1	1			YBR159W	101	0	0	0			YOL133W	102	1	1	1			YOL133W	102	1	1	1
YBR109C	84	1	1	1		YFL037W	84	1	1	1			YBR020W	100	0	0	0			YJL008C	75	1	1	1			YBR020W	100	0	0	0
YOL133W	102	1	1	1		YML085C	79	1	1	1			YER177W	99	0	0	0			YOL055C	93	0	0	0			YDL126C	98	1	1	1
YJR022W	75	1	1	1		YDR394W	86	1	1	1			YLR288C	99	0	0	0			YER133W	124	1	1	1			YER177W	99	0	0	0
YGL127C	71	0	0	0		YMR106C	110	0	0	0			YDL126C	98	1	1	1			YNL189W	216	1	1	1			YFR028C	97	1	1	1
YDR034C	61	0	0	0		YER133W	124	1	1	1			YFR028C	97	1	1	1			YER177W	99	0	0	0			YIL035C	97	0	0	0
YGL070C	56	0	0	0		YJL034W	65	1	1	1			YIL035C	97	0	0	0			YKL152C	89	1	1	1			YHR030C	96	0	0	0
YOR181W	71	1	1	1		YLR044C	64	0	0	0			YLR191W	97	0	0	0			YFR028C	97	1	1	1			YLR288C	99	0	0	0
YPR154W	76	0	0	0		YMR047C	152	1	1	1			YER081W	96	0	0	0			YER171W	63	1	1	1			YLR191W	97	0	0	0
YER177W	99	0	0	0		YGL137W	111	1	1	1			YHR030C	96	0	0	0			YDL017W	81	1	1	1			YLR180W	95	0	0	0
YMR106C	110	0	0	0		YLR191W	97	0	0	0			YFR053C	95	0	0	0			YBR017C	94	0	0	0			YFR053C	95	0	0	0
YGL137W	111	1	1	1		YKL152C	89	1	1	1			YJL020C	95	0	0	0			YKR026C	83	0	0	0			YJL020C	95	0	0	0
YBR055C	106	1	1	1		YER110C	57	0	0	0			YLR180W	95	0	0	0			YPL204W	120	1	1	1			YDL029W	89	1	1	1
YGR218W	66	1	1	1		YBR217W	91	0	0	0			YLR447C	95	0	0	0			YBR160W	229	1	1	1			YDR394W	86	1	1	1
YFR024C-A	86	0	0	0		YMR109W	78	0	0	0			YBR017C	94	0	0	0			YBR055C	106	1	1	1			YBR017C	94	0	0	0
YFR053C	95	0	0	0		YBR017C	94	0	0	0			YOL055C	93	0	0	0			YHR135C	84	0	0	0			YER081W	96	0	0	0
YDL017W	81	1	1	1		YJL020C	95	0	0	0			YBR217W	91	0	0	0			YDL200C	51	0	0	0			YOL055C	93	0	0	0
YBR017C	94	0	0	0		YJL008C	75	1	1	1			YDL029W	89	1	1	1			YPL235W	76	1	1	1			YLR447C	95	0	0	0
YDL126C	98	1	1	1		YMR049C	84	1	1	1			YKL152C	89	1	1	1			YGR092W	56	0	0	0			YBR217W	91	0	0	0
YDR318W	40	0	0	0		YHR030C	96	0	0	0			YDL047W	86	0	0	0			YLR044C	64	0	0	0			YKL152C	89	1	1	1
YIL035C	97	0	0	0		YDR171W	61	0	0	0			YDR394W	86	1	1	1			YOR212W	59	0	0	0			YMR049C	84	1	1	1
YBL026W	72	1	1	1		YDR148C	41	0	0	0			YFR024C-A	86	0	0	0			YOR181W	71	1	1	1			YDL047W	86	0	0	0
YBR072W	113	0	0	0		YIL035C	97	0	0	0			YBR109C	84	1	1	1			YMR049C	84	1	1	1			YFL037W	84	1	1	1
YER125W	62	1	1	1		YOL133W	102	1	1	1			YFL037W	84	1	1	1			YGR262C	60	0	0	0			YFR024C-A	86	0	0	0
YBR127C	113	0	0	0		YCL040W	55	0	0	0			YHR135C	84	0	0	0			YMR059W	80	1	1	1			YHR135C	84	0	0	0
YIL061C	67	1	1	1		YER125W	62	1	1	1			YMR049C	84	1	1	1			YER173W	43	0	0	0			YKR026C	83	0	0	0
YMR032W	69	0	1	1		YGR240C	44	0	0	0			YKR026C	83	0	0	0			YGL190C	66	0	0	0			YLR372W	78	0	0	0
YBL099W	109	0	0	0		YLR175W	56	1	1	1			YDL017W	81	1	1	1			YDR171W	61	0	0	0			YBR109C	84	1	1	1
YKL002W	40	0	0	0		YPL140C	52	0	0	0			YMR059W	80	1	1	1			YPL140C	52	0	0	0			YDL017W	81	1	1	1
YBR217W	91	0	0	0		YGL190C	66	0	0	0			YGR040W	79	0	0	0			YJL034W	65	1	1	1			YML085C	79	1	1	1
YBR200W	66	0	0	1		YDL047W	86	0	0	0			YML085C	79	1	1	1			YGR254W	67	0	0	0			YMR109W	78	0	0	0
YDL047W	86	0	0	0		YNL094W	43	0	0	0			YLR372W	78	0	0	0			YER179W	50	0	0	0			YMR059W	80	1	1	1
YBR118W	105	0	0	0		YGL206C	64	0	0	0			YLR453C	78	0	0	0			YPL240C	63	0	0	0			YGR040W	79	0	0	0
YMR109W	78	0	0	0		YGL237C	57	0	0	0			YMR109W	78	0	0	0			YDR142C	53	0	0	0			YPL235W	76	1	1	1
YOL055C	93	0	0	0		YCR088W	54	0	0	1			YPL235W	76	1	1	1			YJL130C	50	0	0	0			YLR453C	78	0	0	0
YLR310C	71	1	1	1		YDR099W	71	0	0	0			YPR154W	76	0	0	0			YLR291C	70	1	1	1			YJL008C	75	1	1	1
YBR159W	101	0	0	0		YLR288C	99	0	0	0			YJL008C	75	1	1	1			YDR523C	45	0	0	0			YJR022W	75	1	1	1
YPL235W	76	1	1	1		YGR092W	56	0	0	0			YJR022W	75	1	1	1			YGL206C	64	0	0	0			YNL030W	75	0	0	0
YBL085W	67	0	0	0		YJL138C	44	0	0	0			YNL030W	75	0	0	0			YJR077C	48	0	0	0			YPR154W	76	0	0	0
YNL064C	102	0	0	0		YLR291C	70	1	1	1			YBL026W	72	1	1	1			YOR351C	40	0	0	0			YBL026W	72	1	1	1
YNL030W	75	0	0	0		YLR295C	125	0	0	0			YDR328C	72	1	1	1			YCR002C	44	0	0	0			YOR181W	71	1	1	1
YHR030C	96	0	0	0		YGR040W	79	0	0	0			YER118C	72	0	0	0			YDL043C	67	1	1	1			YMR205C	68	0	0	0
YMR049C	84	1	1	1		YGR254W	67	0	0	0			YHR016C	72	0	0	0			YGL048C	52	1	1	1			YHR016C	72	0	0	0
YDR099W	71	0	0	0		YKR026C	83	0	0	0			YLR423C	72	0	0	0			YGR240C	44	0	0	0			YDR328C	72	1	1	1
YKL152C	89	1	1	1		YOL139C	54	1	1	1			YDR099W	71	0	0	0			YDL225W	43	0	0	0			YER118C	72	0	0	0
YMR001C	59	1	1	1		YGR262C	60	0	0	0			YGL127C	71	0	0	0			YDL055C	49	1	1	1			YLR423C	72	0	0	0
YDR328C	72	1	1	1		YER165W	66	1	1	1			YLR310C	71	1	1	1			YPL061W	49	0	0	0			YDR099W	71	0	0	0
YKR026C	83	0	0	0		YLR423C	72	0	0	0			YOR181W	71	1	1	1			YJL173C	42	1	1	1			YLR291C	70	1	1	1
YMR308C	59	1	1	1		YLR096W	58	0	0	0			YLR291C	70	1	1	1			YDR128W	41	0	0	0			YLR310C	71	1	1	1
YBR020W	100	0	0	0		YER022W	109	1	1	1			YMR032W	69	0	1	1			YDL145C	51	1	1	1			YGL127C	71	0	0	0
YHR135C	84	0	0	0		YMR308C	59	1	1	1			YNL244C	69	1	1	1			YNL135C	57	0	0	0			YPL076W	62	1	1	1
YOR047C	42	0	0	0		YDR386W	57	0	0	0			YMR205C	68	0	0	0			YDL229W	48	0	0	0			YNL244C	69	1	1	1
YAR014C	65	0	0	0		YMR001C	59	1	1	1			YBL085W	67	0	0	0			YCL040W	55	0	0	0			YMR032W	69	0	1	1
YLR180W	95	0	0	0		YHL007C	33	0	0	0			YCL027W	67	0	0	0			YPR111W	34	0	1	1			YDL059C	67	0	0	0
YDL100C	35	0	0	0		YKL060C	41	1	1	1			YDL043C	67	1	1	1			YJL098W	59	0	0	0			YCR034W	64	0	0	0
YGL181W	44	0	0	0		YER118C	72	0	0	0			YDL059C	67	0	0	0			YLR175W	56	1	1	1			YGR254W	67	0	0	0
YDL043C	67	1	1	1		YNL030W	75	0	0	0			YDL132W	67	1	1	1			YML124C	37	0	0	0			YDL132W	67	1	1	1
YGL190C	66	0	0	0		YIL061C	67	1	1	1			YGR254W	67	0	0	0			YOR374W	39	0	0	0			YDL043C	67	1	1	1
YDL213C	64	0	0	0		YKL103C	44	0	0	0			YIL061C	67	1	1	1			YDR099W	71	0	0	0			YHR140W	60	0	0	0
YOR098C	45	1	1	1		YBR055C	106	1	1	1			YBR200W	66	0	0	1			YJL138C	44	0	0	0			YIL061C	67	1	1	1
YJL034W	65	1	1	1		YCL027W	67	0	0	0			YER165W	66	1	1	1			YBR019C	45	0	0	0			YGL190C	66	0	0	0
YHL002W	56	0	0	0		YPL240C	63	0	0	0			YGL190C	66	0	0	0			YGL237C	57	0	0	0			YBL085W	67	0	0	0
YDL132W	67	1	1	1		YHR082C	57	0	1	1			YGR218W	66	1	1	1			YJL106W	36	0	0	0			YER165W	66	1	1	1
YGR262C	60	0	0	0		YHR135C	84	0	0	0			YAR014C	65	0	0	0			YCR009C	41	0	0	0			YCL027W	67	0	0	0
YLR291C	70	1	1	1		YER043C	40	1	1	1			YJL034W	65	1	1	1			YDL101C	55	0	0	0			YBR200W	66	0	0	1
YPL022W	47	0	0	0		YDL055C	49	1	1	1			YCR034W	64	0	0	0			YOL139C	54	1	1	1			YOR061W	64	0	0	0
YDL153C	33	1	1	1		YJR077C	48	0	0	0			YCR057C	64	1	1	1			YAL021C	40	0	0	0			YGR218W	66	1	1	1
YDL117W	44	0	0	0		YPL061W	49	0	0	0			YDL213C	64	0	0	0			YPL150W	31	0	0	0			YLR044C	64	0	0	0
YMR059W	80	1	1	1		YBR109C	84	1	1	1			YGL206C	64	0	0	0			YOL115W	39	0	0	0			YJL034W	65	1	1	1
YCR057C	64	1	1	1		YMR186W	52	0	0	0			YLR044C	64	0	0	0			YGL004C	42	0	0	0			YCR057C	64	1	1	1
average degree	93.23					average degree	89.96						average degree	97.11						average degree	79.14						average degree	97.04
minimal degree	33					minimal degree	33						minimal degree	64						minimal degree	31						minimal degree	60
Table S2. List of top 100 ranked proteins predicted by five ensemble methods:EnBC-a, EnCC-a, EnDC-a, EnEC-a, and EnSC-a, on PIN24K. 1 is for essentiality and 0 for nonessentiality.
EnBC-a						EnCC-a							EnDC-a							EnEC-a							EnSC-a
proteins	degree	essentiality-standard-1122	essentiality-DEG	essentiality-SGD		proteins	degree	essentiality-standard-1122	essentiality-DEG	essentiality-SGD			proteins	degree	essentiality-standard-1122	essentiality-DEG	essentiality-SGD			proteins	degree	essentiality-standard-1122	essentiality-DEG	essentiality-SGD			proteins	degree	essentiality-standard-1122	essentiality-DEG	essentiality-SGD
YCR057C	64	1	1	1		YPR110C	129	1	1	1			YCR057C	64	1	1	1			YKR081C	50	1	1	1			YKR081C	50	1	1	1
YDL213C	64	0	0	0		YMR049C	84	1	1	1			YKR081C	50	1	1	1			YMR049C	84	1	1	1			YCR057C	64	1	1	1
YPR110C	129	1	1	1		YER110C	57	0	0	0			YNL061W	61	1	1	1			YNL061W	61	1	1	1			YMR049C	84	1	1	1
YNL308C	15	1	1	1		YLR175W	56	1	1	1			YMR049C	84	1	1	1			YNL110C	33	1	1	1			YNL061W	61	1	1	1
YKR081C	50	1	1	1		YMR308C	59	1	1	1			YDL213C	64	0	0	0			YPL043W	41	1	1	1			YNL110C	33	1	1	1
YHR089C	22	1	0	0		YDL213C	64	0	0	0			YNL110C	33	1	1	1			YER126C	22	1	1	1			YDL213C	64	0	0	0
YNL061W	61	1	1	1		YNL061W	61	1	1	1			YPL043W	41	1	1	1			YDL213C	64	0	0	0			YPL043W	41	1	1	1
YMR049C	84	1	1	1		YLR196W	43	1	1	1			YGR103W	44	1	1	1			YHR052W	36	0	0	0			YER126C	22	1	1	1
YBR084W	21	0	0	0		YCR057C	64	1	1	1			YCL059C	34	1	1	1			YMR290C	29	1	1	1			YGR103W	44	1	1	1
YBR143C	21	1	1	1		YBL039C	37	0	0	0			YBR247C	35	1	1	1			YHR066W	30	0	0	0			YCL059C	34	1	1	1
YPR010C	22	1	1	1		YGR103W	44	1	1	1			YER082C	49	1	1	1			YOR272W	29	1	1	1			YBR247C	35	1	1	1
YNL175C	26	0	0	0		YLR074C	60	0	0	0			YER126C	22	1	1	1			YGR103W	44	1	1	1			YHR052W	36	0	0	0
YNL110C	33	1	1	1		YNL182C	21	1	1	1			YHR052W	36	0	0	0			YPL093W	39	1	1	1			YER082C	49	1	1	1
YLL034C	7	1	1	1		YNL113W	26	1	1	1			YHR066W	30	0	0	0			YER006W	23	1	1	1			YHR066W	30	0	0	0
YDL208W	20	1	1	1		YER082C	49	1	1	1			YHR197W	44	1	1	1			YHR197W	44	1	1	1			YHR197W	44	1	1	1
YCL059C	34	1	1	1		YMR290C	29	1	1	1			YJL069C	35	1	1	1			YOR206W	17	1	1	1			YMR290C	29	1	1	1
YLR175W	56	1	1	1		YLR222C	29	1	1	1			YMR290C	29	1	1	1			YGL111W	18	1	1	1			YJL069C	35	1	1	1
YDL014W	33	1	1	1		YGR090W	59	1	1	1			YGR245C	18	1	1	1			YGR245C	18	1	1	1			YGR245C	18	1	1	1
YBR079C	23	1	1	1		YHR169W	30	1	0	1			YDL014W	33	1	1	1			YNL002C	16	1	1	1			YOR272W	29	1	1	1
YPL043W	41	1	1	1		YHR197W	44	1	1	1			YPR110C	129	1	1	1			YDR496C	19	0	0	0			YDL014W	33	1	1	1
YMR093W	16	1	1	1		YPL093W	39	1	1	1			YLR175W	56	1	1	1			YLL008W	13	1	1	1			YLR175W	56	1	1	1
YER082C	49	1	1	1		YOR116C	27	1	1	1			YOR272W	29	1	1	1			YOL077C	10	1	1	1			YPL093W	39	1	1	1
YBR247C	35	1	1	1		YOR272W	29	1	1	1			YDL208W	20	1	1	1			YDR101C	18	0	0	0			YER006W	23	1	1	1
YJL069C	35	1	1	1		YNL175C	26	0	0	0			YLR074C	60	0	0	0			YCR057C	64	1	1	1			YPR110C	129	1	1	1
YGR103W	44	1	1	1		YGL120C	28	1	1	1			YPL093W	39	1	1	1			YNL175C	26	0	0	0			YDL208W	20	1	1	1
YHR052W	36	0	0	0		YBR247C	35	1	1	1			YER006W	23	1	1	1			YDL031W	10	1	1	1			YLR074C	60	0	0	0
YJR063W	27	0	0	0		YJL069C	35	1	1	1			YNL175C	26	0	0	0			YKL172W	10	1	1	1			YOR206W	17	1	1	1
YDL060W	18	1	1	1		YOR341W	24	1	1	1			YOR206W	17	1	1	1			YHR088W	9	1	1	1			YGL111W	18	1	1	1
YOR207C	13	1	1	1		YHR052W	36	0	0	0			YDL060W	18	1	1	1			YDL208W	20	1	1	1			YDR101C	18	0	0	0
YLR074C	60	0	0	0		YLR186W	19	1	1	1			YDR496C	19	0	0	0			YLR175W	56	1	1	1			YDR496C	19	0	0	0
YPL012W	20	1	1	1		YLL011W	24	1	1	1			YDR101C	18	0	0	0			YPL012W	20	1	1	1			YNL175C	26	0	0	0
YHR197W	44	1	1	1		YDR365C	23	1	1	1			YGL111W	18	1	1	1			YDL014W	33	1	1	1			YDL060W	18	1	1	1
YOR116C	27	1	1	1		YHR196W	18	1	1	1			YNL207W	28	1	1	1			YKL009W	9	0	0	0			YNL002C	16	1	1	1
YDR365C	23	1	1	1		YNL132W	32	1	1	1			YNL132W	32	1	1	1			YLR449W	11	0	0	0			YNL132W	32	1	1	1
YDR496C	19	0	0	0		YKR081C	50	1	1	1			YMR093W	16	1	1	1			YNL132W	32	1	1	1			YNL207W	28	1	1	1
YDR101C	18	0	0	0		YCL037C	27	0	0	0			YPL012W	20	1	1	1			YLR074C	60	0	0	0			YMR093W	16	1	1	1
YBL039C	37	0	0	0		YPL043W	41	1	1	1			YNL002C	16	1	1	1			YCL054W	9	1	1	1			YPL012W	20	1	1	1
YNL132W	32	1	1	1		YDL208W	20	1	1	1			YHR089C	22	1	0	0			YCL059C	34	1	1	1			YHR089C	22	1	0	0
YBL004W	23	1	1	1		YPL012W	20	1	1	1			YJL109C	15	1	1	1			YPL211W	11	1	1	1			YLL008W	13	1	1	1
YPR016C	52	1	1	1		YMR093W	16	1	1	1			YOL077C	10	1	1	1			YNR053C	18	1	1	1			YOL077C	10	1	1	1
YMR290C	29	1	1	1		YDR398W	30	1	1	1			YLL008W	13	1	1	1			YLR002C	11	1	1	1			YJL109C	15	1	1	1
YJL109C	15	1	1	1		YHR089C	22	1	0	0			YLR197W	16	1	1	1			YKL021C	7	1	1	1			YLR197W	16	1	1	1
YNL207W	28	1	1	1		YDL014W	33	1	1	1			YJR063W	27	0	0	0			YIR026C	15	0	0	0			YDR449C	8	1	1	1
YKR026C	83	0	0	0		YNL207W	28	1	1	1			YJL033W	19	1	1	1			YLR276C	7	1	1	1			YKL172W	10	1	1	1
YER006W	23	1	1	1		YKL143W	10	0	0	0			YPL126W	15	1	1	1			YDR087C	12	1	1	1			YPL126W	15	1	1	1
YOL077C	10	1	1	1		YBR143C	21	1	1	1			YDR449C	8	1	1	1			YLR197W	16	1	1	1			YIR026C	15	0	0	0
YER110C	57	0	0	0		YNL110C	33	1	1	1			YIR026C	15	0	0	0			YMR229C	14	1	1	1			YJL033W	19	1	1	1
YDR449C	8	1	1	1		YBR079C	23	1	1	1			YKL172W	10	1	1	1			YMR093W	16	1	1	1			YJR063W	27	0	0	0
YKL172W	10	1	1	1		YER006W	23	1	1	1			YOL041C	30	0	0	0			YJL109C	15	1	1	1			YMR229C	14	1	1	1
YOR224C	16	1	1	1		YPR187W	13	1	1	1			YMR229C	14	1	1	1			YER082C	49	1	1	1			YHR088W	9	1	1	1
YBR154C	18	1	1	1		YPR010C	22	1	1	1			YHR088W	9	1	1	1			YLL034C	7	1	1	1			YOL041C	30	0	0	0
YDR429C	15	1	1	1		YNL308C	15	1	1	1			YHR170W	16	1	1	1			YDL060W	18	1	1	1			YDL031W	10	1	1	1
YOR206W	17	1	1	1		YPL126W	15	1	1	1			YBR079C	23	1	1	1			YOL041C	30	0	0	0			YHR170W	16	1	1	1
YMR310C	4	0	0	0		YOL041C	30	0	0	0			YDL031W	10	1	1	1			YBR247C	35	1	1	1			YBR079C	23	1	1	1
YER126C	22	1	1	1		YBL004W	23	1	1	1			YDR365C	23	1	1	1			YHR170W	16	1	1	1			YKL009W	9	0	0	0
YBL007C	139	0	0	0		YOR224C	16	1	1	1			YKL009W	9	0	0	0			YDR060W	29	1	1	1			YLR222C	29	1	1	1
YGR245C	18	1	1	1		YNR053C	18	1	1	1			YLR196W	43	1	1	1			YBR142W	24	1	1	1			YDR365C	23	1	1	1
YDL031W	10	1	1	1		YJR063W	27	0	0	0			YBL004W	23	1	1	1			YHR089C	22	1	0	0			YNL182C	21	1	1	1
YLR197W	16	1	1	1		YDR496C	19	0	0	0			YLR222C	29	1	1	1			YNL182C	21	1	1	1			YNR053C	18	1	1	1
YGR162W	41	0	0	0		YCL059C	34	1	1	1			YNL182C	21	1	1	1			YPR016C	52	1	1	1			YLR196W	43	1	1	1
YNL182C	21	1	1	1		YBR154C	18	1	1	1			YCL037C	27	0	0	0			YJL033W	19	1	1	1			YBL004W	23	1	1	1
YGL120C	28	1	1	1		YIR026C	15	0	0	0			YNR053C	18	1	1	1			YDR365C	23	1	1	1			YCL037C	27	0	0	0
YHR020W	25	1	1	1		YDR060W	29	1	1	1			YLL011W	24	1	1	1			YPL217C	6	1	1	1			YLL011W	24	1	1	1
YHR170W	16	1	1	1		YDL060W	18	1	1	1			YDR299W	11	1	1	1			YLR196W	43	1	1	1			YLR449W	11	0	0	0
YDL051W	9	0	0	0		YHR066W	30	0	0	0			YDR060W	29	1	1	1			YLR009W	5	1	1	1			YDR299W	11	1	1	1
YDR398W	30	1	1	1		YLR197W	16	1	1	1			YPR016C	52	1	1	1			YFL002C	4	1	1	1			YPL217C	6	1	1	1
YDL029W	89	1	1	1		YLR009W	5	1	1	1			YPL217C	6	1	1	1			YJL069C	35	1	1	1			YCL054W	9	1	1	1
YKL009W	9	0	0	0		YBR084W	21	0	0	0			YLR449W	11	0	0	0			YCL037C	27	0	0	0			YDR060W	29	1	1	1
YCL018W	156	0	0	0		YHR170W	16	1	1	1			YGR090W	59	1	1	1			YOR310C	7	1	1	1			YLR409C	8	1	1	1
YJR091C	280	0	0	0		YER126C	22	1	1	1			YGL099W	14	1	1	1			YNL207W	28	1	1	1			YGL099W	14	1	1	1
YDR091C	8	1	1	1		YDR087C	12	1	1	1			YCL054W	9	1	1	1			YGL099W	14	1	1	1			YPR016C	52	1	1	1
YIR026C	15	0	0	0		YBR142W	24	1	1	1			YLR409C	8	1	1	1			YER002W	3	0	0	0			YLR129W	5	1	1	1
YPL217C	6	1	1	1		YGL111W	18	1	1	1			YPR010C	22	1	1	1			YDR412W	3	1	1	1			YGR090W	59	1	1	1
YMR116C	25	0	0	0		YOR361C	19	1	1	1			YBR084W	21	0	0	0			YLL011W	24	1	1	1			YPR010C	22	1	1	1
YPR041W	23	1	1	1		YPR041W	23	1	1	1			YBR143C	21	1	1	1			YDR449C	8	1	1	1			YBR084W	21	0	0	0
YDR299W	11	1	1	1		YDR101C	18	0	0	0			YLR129W	5	1	1	1			YPL126W	15	1	1	1			YBR143C	21	1	1	1
YLR196W	43	1	1	1		YPR137W	11	1	1	1			YOR310C	7	1	1	1			YLR409C	8	1	1	1			YOR361C	19	1	1	1
YNL113W	26	1	1	1		YLR449W	11	0	0	0			YOR361C	19	1	1	1			YBL004W	23	1	1	1			YKL021C	7	1	1	1
YPL093W	39	1	1	1		YOR206W	17	1	1	1			YKR026C	83	0	0	0			YNL308C	15	1	1	1			YOR310C	7	1	1	1
YOR272W	29	1	1	1		YGL099W	14	1	1	1			YLR276C	7	1	1	1			YJL122W	4	0	0	0			YLR276C	7	1	1	1
YCR088W	54	0	0	1		YOR207C	13	1	1	1			YKL021C	7	1	1	1			YHR148W	7	1	1	1			YLR002C	11	1	1	1
YJL020C	95	0	0	0		YDR429C	15	1	1	1			YDR429C	15	1	1	1			YHR085W	3	1	1	1			YHR148W	7	1	1	1
YDL145C	51	1	1	1		YJL033W	19	1	1	1			YBR267W	5	0	0	0			YLR222C	29	1	1	1			YDR429C	15	1	1	1
YGR090W	59	1	1	1		YKL021C	7	1	1	1			YHR148W	7	1	1	1			YDR299W	11	1	1	1			YPL211W	11	1	1	1
YDL132W	67	1	1	1		YNL002C	16	1	1	1			YLR002C	11	1	1	1			YPR143W	4	1	1	1			YKR026C	83	0	0	0
YHR066W	30	0	0	0		YLR002C	11	1	1	1			YPL211W	11	1	1	1			YLR129W	5	1	1	1			YBR267W	5	0	0	0
YPL126W	15	1	1	1		YLL034C	7	1	1	1			YLL034C	7	1	1	1			YCR072C	8	1	1	1			YLL034C	7	1	1	1
YPL266W	5	1	1	1		YGL171W	4	1	1	1			YPL266W	5	1	1	1			YDL148C	6	1	1	1			YPL266W	5	1	1	1
YMR109W	78	0	0	0		YGR245C	18	1	1	1			YJL122W	4	0	0	0			YLR186W	19	1	1	1			YJL122W	4	0	0	0
YOR361C	19	1	1	1		YPL211W	11	1	1	1			YOR116C	27	1	1	1			YMR128W	10	1	1	1			YBR142W	24	1	1	1
YMR229C	14	1	1	1		YDL031W	10	1	1	1			YBR142W	24	1	1	1			YBR267W	5	0	0	0			YOR116C	27	1	1	1
YFL023W	5	0	0	1		YKL009W	9	0	0	0			YBR154C	18	1	1	1			YGL171W	4	1	1	1			YBR154C	18	1	1	1
YDR171W	61	0	0	0		YPL237W	12	1	1	1			YDL051W	9	0	0	0			YKR060W	5	0	0	0			YNL308C	15	1	1	1
YLL008W	13	1	1	1		YER127W	7	1	1	1			YNL308C	15	1	1	1			YPR144C	5	1	1	1			YMR146C	12	1	1	1
YOL041C	30	0	0	0		YDR299W	11	1	1	1			YMR146C	12	1	1	1			YNL075W	4	1	1	1			YDL051W	9	0	0	0
YBR106W	105	0	0	1		YMR229C	14	1	1	1			YPR041W	23	1	1	1			YGR128C	3	1	1	1			YDR087C	12	1	1	1
YDL150W	6	1	1	1		YJL109C	15	1	1	1			YER127W	7	1	1	1			YHR196W	18	1	1	1			YER127W	7	1	1	1
YCL037C	27	0	0	0		YER036C	8	1	1	1			YDR087C	12	1	1	1			YGR090W	59	1	1	1			YLR009W	5	1	1	1
YLR384C	13	0	0	0		YMR146C	12	1	1	1			YLR009W	5	1	1	1			YDR324C	9	1	1	1			YMR128W	10	1	1	1
YLR180W	95	0	0	0		YDL148C	6	1	1	1			YER110C	57	0	0	0			YDL051W	9	0	0	0			YCR072C	8	1	1	1
average degree	37.63					average degree	26.51						average degree	25.44						average degree	21.43						average degree	24.82
minimal degree	4					minimal degree	4						minimal degree	4						minimal degree	3						minimal degree	4

## Sheet: BIOGRID
PIN76K	biogrid
Table S3. List of top 100 ranked proteins predicted by five centrality measures:BC, CC, DC, EC, and SC, on PIN76K. 1 is for essentiality and 0 for nonessentiality.
BC						CC						DC						EC						SC
proteins	degree	essentiality-standard-1122	essentiality-DEG	essentiality-SGD		proteins	degree	essentiality-standard-1122	essentiality-DEG	essentiality-SGD		proteins	degree	essentiality-standard-1122	essentiality-DEG	essentiality-SGD		proteins	degree	essentiality-standard-1122	essentiality-DEG	essentiality-SGD		proteins	degree	essentiality-standard-1122	essentiality-DEG	essentiality-SGD
YGL122C	2575	1	1	1		YGL122C	2575	1	1	1		YGL122C	2575	1	1	1		YLL039C	1972	0	0	0		YGL122C	2575	1	1	1
YLL039C	1972	0	0	0		YLL039C	1972	0	0	0		YLL039C	1972	0	0	0		YGL122C	2575	1	1	1		YLL039C	1972	0	0	0
YBL032W	1130	0	0	0		YNL255C	1187	0	0	0		YNL255C	1187	0	0	0		YHL034C	1076	0	0	0		YNL255C	1187	0	0	0
YNL255C	1187	0	0	0		YHL034C	1076	0	0	0		YBL032W	1130	0	0	0		YNL255C	1187	0	0	0		YHL034C	1076	0	0	0
YHL034C	1076	0	0	0		YBL032W	1130	0	0	0		YHL034C	1076	0	0	0		YDR510W	867	1	1	1		YBL032W	1130	0	0	0
YCL037C	855	0	0	0		YDR510W	867	1	1	1		YDR510W	867	1	1	1		YFR004W	774	1	1	1		YDR510W	867	1	1	1
YDR510W	867	1	1	1		YFR004W	774	1	1	1		YCL037C	855	0	0	0		YCL037C	855	0	0	0		YCL037C	855	0	0	0
YFR004W	774	1	1	1		YBR010W	598	0	0	0		YFR004W	774	1	1	1		YER151C	437	0	0	0		YFR004W	774	1	1	1
YDL229W	575	0	0	0		YCL037C	855	0	0	0		YBR010W	598	0	0	0		YIR010W	487	1	1	1		YBR010W	598	0	0	0
YPL240C	378	0	0	0		YNL031C	570	0	0	0		YDL229W	575	0	0	0		YNR051C	383	0	0	0		YNL031C	570	0	0	0
YAL005C	499	0	0	0		YAL005C	499	0	0	0		YNL031C	570	0	0	0		YBR010W	598	0	0	0		YDL229W	575	0	0	0
YBR010W	598	0	0	0		YIR010W	487	1	1	1		YDR515W	523	0	0	0		YNL031C	570	0	0	0		YIR010W	487	1	1	1
YPL031C	449	0	0	0		YBR009C	459	0	1	1		YAL005C	499	0	0	0		YHR027C	407	0	0	0		YDR515W	523	0	0	0
YDR515W	523	0	0	0		YNL030W	384	0	0	0		YIR010W	487	1	1	1		YBL032W	1130	0	0	0		YAL005C	499	0	0	0
YNL031C	570	0	0	0		YHR027C	407	0	0	0		YBR009C	459	0	1	1		YBR009C	459	0	1	1		YBR009C	459	0	1	1
YNL197C	340	0	0	1		YPL240C	378	0	0	0		YPL031C	449	0	0	0		YKR081C	274	1	1	1		YER151C	437	0	0	0
YPL190C	116	1	1	1		YDL229W	575	0	0	0		YCR077C	440	0	0	0		YHR200W	392	0	0	0		YCR077C	440	0	0	0
YBR160W	328	1	1	1		YHR200W	392	0	0	0		YER151C	437	0	0	0		YCR077C	440	0	0	0		YPL031C	449	0	0	0
YDR341C	47	1	1	1		YHR135C	348	0	0	0		YHR027C	407	0	0	0		YFL002C	365	1	1	1		YHR027C	407	0	0	0
YCR077C	440	0	0	0		YDL140C	183	1	1	1		YHR200W	392	0	0	0		YDL229W	575	0	0	0		YNR051C	383	0	0	0
YER125W	275	1	1	1		YBL003C	262	0	1	1		YNL030W	384	0	0	0		YOR063W	192	1	1	1		YHR200W	392	0	0	0
YHR135C	348	0	0	0		YER165W	181	1	1	1		YNR051C	383	0	0	0		YOR117W	350	1	1	1		YNL030W	384	0	0	0
YIR010W	487	1	1	1		YDR224C	194	1	1	1		YPL240C	378	0	0	0		YDL160C	357	0	0	0		YFL002C	365	1	1	1
YBR009C	459	0	1	1		YDR432W	126	0	0	1		YFL002C	365	1	1	1		YML065W	316	1	1	1		YPL240C	378	0	0	0
YNL251C	139	1	1	1		YER151C	437	0	0	0		YDL160C	357	0	0	0		YDR515W	523	0	0	0		YDL160C	357	0	0	0
YKR016W	245	0	0	0		YBL002W	192	0	0	0		YOR117W	350	1	1	1		YMR242C	154	0	0	0		YOR117W	350	1	1	1
YDL160C	357	0	0	0		YDL160C	357	0	0	0		YHR135C	348	0	0	0		YOL127W	152	1	1	1		YHR135C	348	0	0	0
YHR200W	392	0	0	0		YDR381W	259	1	1	1		YNL197C	340	0	0	1		YNL030W	384	0	0	0		YNL197C	340	0	0	1
YLL024C	319	0	0	0		YDR099W	119	0	0	0		YBR160W	328	1	1	1		YAL005C	499	0	0	0		YML065W	316	1	1	1
YNL030W	384	0	0	0		YLR150W	149	0	0	0		YLL024C	319	0	0	0		YLL045C	141	0	0	0		YBR160W	328	1	1	1
YFL002C	365	1	1	1		YOL139C	105	1	1	1		YML065W	316	1	1	1		YBL003C	262	0	1	1		YLL024C	319	0	0	0
YKL194C	17	0	0	0		YER125W	275	1	1	1		YKL049C	315	1	1	1		YDR064W	146	1	1	1		YKL049C	315	1	1	1
YDR477W	182	0	0	0		YGL173C	95	0	0	0		YJL164C	300	0	1	1		YBR031W	167	0	0	0		YKR081C	274	1	1	1
YNL154C	246	0	0	0		YBR160W	328	1	1	1		YDL156W	285	0	0	0		YJR123W	148	1	1	1		YJL164C	300	0	1	1
YHR027C	407	0	0	0		YGR086C	88	0	0	0		YER125W	275	1	1	1		YGL030W	138	1	1	1		YDL156W	285	0	0	0
YJL164C	300	0	1	1		YDR225W	141	0	0	0		YKR081C	274	1	1	1		YOR096W	144	0	0	0		YGR252W	273	0	0	0
YJL124C	269	0	0	0		YNL154C	246	0	0	0		YGR252W	273	0	0	0		YDL014W	201	1	1	1		YBL003C	262	0	1	1
YHR082C	228	0	1	1		YBL072C	135	0	0	0		YJL124C	269	0	0	0		YBL072C	135	0	0	0		YER125W	275	1	1	1
YDR381W	259	1	1	1		YDR515W	523	0	0	0		YBL003C	262	0	1	1		YML073C	125	0	0	0		YJL124C	269	0	0	0
YER151C	437	0	0	0		YDR172W	78	1	1	1		YDR381W	259	1	1	1		YIL133C	118	0	0	0		YDR381W	259	1	1	1
YJR059W	218	0	0	0		YLL024C	319	0	0	0		YNL154C	246	0	0	0		YGL076C	127	0	0	0		YNL154C	246	0	0	0
YNL189W	204	1	1	1		YGR252W	273	0	0	0		YKR016W	245	0	0	0		YNL178W	146	1	1	1		YKR016W	245	0	0	0
YDL140C	183	1	1	1		YPL004C	101	0	0	0		YHR082C	228	0	1	1		YFR031C-A	139	0	0	0		YHR082C	228	0	1	1
YOL086W-A	20	0	0	0		YDR293C	84	0	0	1		YGL180W	218	0	1	1		YML063W	121	0	0	0		YOR063W	192	1	1	1
YBL007C	168	0	0	0		YPL106C	130	0	0	0		YJR059W	218	0	0	0		YMR229C	193	1	1	1		YDL014W	201	1	1	1
YOR117W	350	1	1	1		YCR077C	440	0	0	0		YPR152C	211	0	0	0		YNL069C	116	0	0	0		YGL180W	218	0	1	1
YML065W	316	1	1	1		YPL204W	191	1	1	1		YNL189W	204	1	1	1		YDR447C	127	0	0	0		YJR059W	218	0	0	0
YPL204W	191	1	1	1		YDR388W	194	0	0	0		YDL014W	201	1	1	1		YJR145C	135	0	0	0		YPR152C	211	0	0	0
YKL049C	315	1	1	1		YJR145C	135	0	0	0		YDR388W	194	0	0	0		YGR252W	273	0	0	0		YMR229C	193	1	1	1
YDL156W	285	0	0	0		YGR130C	104	0	0	0		YDR224C	194	1	1	1		YLR075W	132	1	1	1		YNL189W	204	1	1	1
YDR388W	194	0	0	0		YPL031C	449	0	0	0		YMR229C	193	1	1	1		YJL190C	122	0	0	0		YDR224C	194	1	1	1
YGR252W	273	0	0	0		YOR061W	127	0	0	0		YOR063W	192	1	1	1		YBR189W	133	0	0	0		YBL002W	192	0	0	0
YGL180W	218	0	1	1		YGL105W	64	0	0	0		YBL002W	192	0	0	0		YLR029C	115	1	1	1		YDR388W	194	0	0	0
YFR014C	186	0	0	0		YGL245W	90	1	1	1		YPL204W	191	1	1	1		YLR175W	160	1	1	1		YDL140C	183	1	1	1
YBR106W	139	0	0	1		YMR229C	193	1	1	1		YFR014C	186	0	0	0		YHR203C	110	0	0	0		YPL204W	191	1	1	1
YKR048C	116	0	0	0		YLR314C	140	1	1	1		YDL140C	183	1	1	1		YNL110C	162	1	1	1		YOR310C	173	1	1	1
YBL078C	35	0	0	0		YOR210W	73	1	1	1		YDR477W	182	0	0	0		YOR310C	173	1	1	1		YBR031W	167	0	0	0
YLL018C	42	1	1	1		YMR142C	86	0	0	0		YOR204W	181	1	1	1		YLR448W	111	0	0	0		YER165W	181	1	1	1
YDL132W	62	1	1	1		YMR125W	95	0	0	0		YER165W	181	1	1	1		YKL049C	315	1	1	1		YOR204W	181	1	1	1
YBL003C	262	0	1	1		YOR117W	350	1	1	1		YOR310C	173	1	1	1		YGL103W	116	1	1	1		YFR014C	186	0	0	0
YKR081C	274	1	1	1		YMR186W	152	0	0	0		YNL307C	173	0	0	0		YMR290C	148	1	1	1		YMR242C	154	0	0	0
YER133W	168	1	1	1		YER133W	168	1	1	1		YBR081C	172	0	0	0		YLR340W	144	1	1	1		YNL110C	162	1	1	1
YHR114W	97	0	0	0		YER177W	106	0	0	0		YIL035C	170	0	0	0		YPL131W	131	1	1	1		YDR477W	182	0	0	0
YNR051C	383	0	0	0		YDL126C	101	1	1	1		YFR028C	169	1	1	1		YGR085C	110	0	0	0		YOL127W	152	1	1	1
YMR276W	39	0	0	1		YJL124C	269	0	0	0		YER133W	168	1	1	1		YBR048W	99	0	0	0		YBR081C	172	0	0	0
YBR109C	119	1	1	1		YJL034W	113	1	1	1		YBL007C	168	0	0	0		YDR471W	101	0	0	0		YGL120C	167	1	1	1
YDR224C	194	1	1	1		YHR174W	91	0	0	0		YGL120C	167	1	1	1		YJL124C	269	0	0	0		YLR175W	160	1	1	1
YFR028C	169	1	1	1		YLR432W	92	0	0	0		YBR031W	167	0	0	0		YDR060W	139	1	1	1		YIL035C	170	0	0	0
YER165W	181	1	1	1		YKL129C	50	0	0	0		YBR198C	166	1	1	1		YKL180W	117	1	1	1		YBR198C	166	1	1	1
YJL187C	162	0	0	0		YKR048C	116	0	0	0		YPL020C	165	1	1	1		YDL083C	98	0	0	0		YER133W	168	1	1	1
YBR034C	130	0	0	0		YNL055C	84	0	0	0		YHL030W	163	0	0	0		YLR441C	104	0	0	0		YHL030W	163	0	0	0
YKL117W	120	0	0	0		YGR192C	106	0	0	0		YNL110C	162	1	1	1		YDR381W	259	1	1	1		YJR123W	148	1	1	1
YJL092W	103	0	0	0		YJL140W	48	0	0	0		YJL187C	162	0	0	0		YPL240C	378	0	0	0		YNL307C	173	0	0	0
YBL002W	192	0	0	0		YLR249W	114	1	1	1		YLR175W	160	1	1	1		YGL135W	99	0	0	0		YDR064W	146	1	1	1
YBR159W	130	0	0	0		YKL101W	112	0	1	1		YBR194W	157	0	0	0		YPL198W	106	0	0	0		YFR028C	169	1	1	1
YDR328C	114	1	1	1		YHL007C	117	0	0	0		YMR242C	154	0	0	0		YER074W	96	0	0	0		YBL007C	168	0	0	0
YNL307C	173	0	0	0		YPL249C-A	92	0	0	0		YFR034C	154	0	0	0		YCR031C	106	0	0	0		YOR096W	144	0	0	0
YJL095W	142	0	0	0		YHR203C	110	0	0	0		YMR186W	152	0	0	0		YNL132W	134	1	1	1		YLL045C	141	0	0	0
YKL012W	138	1	1	1		YGL076C	127	0	0	0		YOL127W	152	1	1	1		YHL033C	115	0	0	0		YMR290C	148	1	1	1
YBL045C	104	0	0	0		YDR171W	55	0	0	0		YLR150W	149	0	0	0		YIL018W	95	0	0	0		YPL020C	165	1	1	1
YMR186W	152	0	0	0		YNL064C	57	0	0	0		YMR290C	148	1	1	1		YJL177W	105	0	0	0		YNL178W	146	1	1	1
YPL106C	130	0	0	0		YNL007C	52	1	1	1		YJR123W	148	1	1	1		YPL220W	113	0	0	0		YJL187C	162	0	0	0
YGL245W	90	1	1	1		YPR080W	124	0	0	0		YDR064W	146	1	1	1		YLL024C	319	0	0	0		YFR031C-A	139	0	0	0
YDR432W	126	0	0	1		YML024W	46	0	0	0		YNL178W	146	1	1	1		YDR418W	85	0	0	0		YBR194W	157	0	0	0
YPL020C	165	1	1	1		YFR037C	75	1	1	1		YML010W	145	1	1	1		YDR012W	113	0	0	0		YGL030W	138	1	1	1
YPR165W	45	1	1	1		YOL127W	152	1	1	1		YLR340W	144	1	1	1		YDL082W	108	0	0	0		YLR340W	144	1	1	1
YHR079C	93	0	0	0		YJR094W-A	24	0	0	0		YOR096W	144	0	0	0		YDR382W	104	0	0	0		YLR150W	149	0	0	0
YFL039C	131	1	1	1		YDR155C	53	0	0	0		YNL186W	142	0	0	0		YBR181C	90	0	0	0		YMR186W	152	0	0	0
YGR218W	98	1	1	1		YDR064W	146	1	1	1		YJL095W	142	0	0	0		YDL075W	96	0	0	0		YBL072C	135	0	0	0
YGR040W	131	0	0	0		YGL049C	53	0	0	0		YGL158W	142	0	0	0		YHL030W	163	0	0	0		YDR060W	139	1	1	1
YKL101W	112	0	1	1		YJR123W	148	1	1	1		YLL045C	141	0	0	0		YLR150W	149	0	0	0		YFR034C	154	0	0	0
YDR092W	19	0	0	0		YFL039C	131	1	1	1		YDR225W	141	0	0	0		YOR312C	83	0	0	0		YHR052W	139	0	0	0
YBR059C	100	0	0	0		YNL189W	204	1	1	1		YLR314C	140	1	1	1		YPL093W	133	1	1	1		YJR145C	135	0	0	0
YLR293C	74	1	0	0		YLL045C	141	0	0	0		YER148W	140	1	1	1		YDR224C	194	1	1	1		YLR075W	132	1	1	1
YKL166C	106	0	1	1		YDL025C	53	0	0	0		YHR052W	139	0	0	0		YGR103W	137	1	1	1		YML010W	145	1	1	1
YFR024C-A	107	0	0	0		YCR012W	59	1	1	1		YDR060W	139	1	1	1		YDL156W	285	0	0	0		YGR103W	137	1	1	1
YPR152C	211	0	0	0		YPL090C	83	0	0	0		YNL251C	139	1	1	1		YGL147C	85	0	0	0		YBR189W	133	0	0	0
YDR099W	119	0	0	0		YML073C	125	0	0	0		YFR031C-A	139	0	0	0		YOR204W	181	1	1	1		YNL132W	134	1	1	1
YLR291C	119	1	1	1		YGL030W	138	1	1	1		YBR106W	139	0	0	1		YDL136W	93	0	0	0		YPL093W	133	1	1	1
YOR204W	181	1	1	1		YHR216W	40	0	0	0		YGL030W	138	1	1	1		YHL001W	85	0	0	0		YDR447C	127	0	0	0
average degree	306.32					average degree	277.71					average degree	327.57					average degree	290.7					average degree	326.98
minimal degree	17					minimal degree	24					minimal degree	138					minimal degree	83					minimal degree	127
Table S4. List of top 100 ranked proteins predicted by five ensemble methods:EnBC-a, EnCC-a, EnDC-a, EnEC-a, and EnSC-a, on PIN76K. 1 is for essentiality and 0 for nonessentiality.
EnBC-a						EnCC-a						EnDC-a						EnEC-a						EnSC-a
proteins	degree	essentiality-standard-1122	essentiality-DEG	essentiality-SGD		proteins	degree	essentiality-standard-1122	essentiality-DEG	essentiality-SGD		proteins	degree	essentiality-standard-1122	essentiality-DEG	essentiality-SGD		proteins	degree	essentiality-standard-1122	essentiality-DEG	essentiality-SGD		proteins	degree	essentiality-standard-1122	essentiality-DEG	essentiality-SGD
YLR175W	160	1	1	1		YNL255C	1187	0	0	0		YKR081C	274	1	1	1		YMR290C	148	1	1	1		YKR081C	274	1	1	1
YOR361C	80	1	1	1		YCL037C	855	0	0	0		YNL110C	162	1	1	1		YNL110C	162	1	1	1		YNL110C	162	1	1	1
YNL096C	78	0	0	0		YMR229C	193	1	1	1		YMR290C	148	1	1	1		YKR081C	274	1	1	1		YMR290C	148	1	1	1
YCL037C	855	0	0	0		YPL249C-A	92	0	0	0		YPL093W	133	1	1	1		YHR052W	139	0	0	0		YPL093W	133	1	1	1
YFL002C	365	1	1	1		YDR064W	146	1	1	1		YHR052W	139	0	0	0		YPL093W	133	1	1	1		YHR052W	139	0	0	0
YDL082W	108	0	0	0		YLR175W	160	1	1	1		YMR229C	193	1	1	1		YMR049C	121	1	1	1		YMR229C	193	1	1	1
YKR081C	274	1	1	1		YDR382W	104	0	0	0		YDL014W	201	1	1	1		YOL077C	94	1	1	1		YOL077C	94	1	1	1
YNL110C	162	1	1	1		YLR448W	111	0	0	0		YCR057C	113	1	1	1		YOR206W	95	1	1	1		YMR049C	121	1	1	1
YLR448W	111	0	0	0		YMR146C	59	1	1	1		YOL077C	94	1	1	1		YNL002C	82	1	1	1		YOR206W	95	1	1	1
YPR010C	134	1	1	1		YBR079C	92	1	1	1		YNL002C	82	1	1	1		YNL061W	104	1	1	1		YNL002C	82	1	1	1
YOR310C	173	1	1	1		YDR418W	85	0	0	0		YOR206W	95	1	1	1		YER006W	109	1	1	1		YCR057C	113	1	1	1
YGL120C	167	1	1	1		YOR361C	80	1	1	1		YMR049C	121	1	1	1		YMR229C	193	1	1	1		YDL014W	201	1	1	1
YNL255C	1187	0	0	0		YOR063W	192	1	1	1		YLR175W	160	1	1	1		YDR496C	94	0	0	0		YER006W	109	1	1	1
YPL198W	106	0	0	0		YML056C	67	0	0	0		YER006W	109	1	1	1		YOR272W	66	1	1	1		YNL061W	104	1	1	1
YDL014W	201	1	1	1		YOR341W	71	1	1	1		YOR310C	173	1	1	1		YPL211W	69	1	1	1		YPL217C	100	1	1	1
YLR441C	104	0	0	0		YLR276C	55	1	1	1		YFL002C	365	1	1	1		YGL111W	72	1	1	1		YKL172W	97	1	1	1
YPL093W	133	1	1	1		YFL002C	365	1	1	1		YNL061W	104	1	1	1		YKL172W	97	1	1	1		YLR175W	160	1	1	1
YPR110C	113	1	1	1		YDL148C	86	1	1	1		YPL217C	100	1	1	1		YLL008W	84	1	1	1		YDR496C	94	0	0	0
YCR057C	113	1	1	1		YMR116C	82	0	0	0		YKL172W	97	1	1	1		YHR197W	92	1	1	1		YOR310C	173	1	1	1
YMR229C	193	1	1	1		YBL027W	76	0	0	0		YPL012W	109	1	1	1		YDL031W	60	1	1	1		YFL002C	365	1	1	1
YHR089C	90	1	0	0		YKR092C	44	0	0	0		YDR496C	94	0	0	0		YGR103W	137	1	1	1		YGL111W	72	1	1	1
YJL190C	122	0	0	0		YNL113W	63	1	1	1		YPR010C	134	1	1	1		YDR087C	84	1	1	1		YPL211W	69	1	1	1
YDR064W	146	1	1	1		YOL040C	64	1	1	1		YGL111W	72	1	1	1		YPL043W	78	1	1	1		YPL012W	109	1	1	1
YMR290C	148	1	1	1		YKR081C	274	1	1	1		YNL132W	134	1	1	1		YKL009W	108	0	0	0		YOR272W	66	1	1	1
YJL148W	42	0	0	0		YDR120C	19	0	0	0		YPL211W	69	1	1	1		YDL014W	201	1	1	1		YNL132W	134	1	1	1
YDR412W	113	1	1	1		YJL109C	84	1	1	1		YKL009W	108	0	0	0		YLL034C	63	1	1	1		YHR197W	92	1	1	1
YDR418W	85	0	0	0		YNL096C	78	0	0	0		YLR197W	118	1	1	1		YLR175W	160	1	1	1		YKL009W	108	0	0	0
YPL012W	109	1	1	1		YDR496C	94	0	0	0		YOR272W	66	1	1	1		YFL002C	365	1	1	1		YGR103W	137	1	1	1
YER006W	109	1	1	1		YPL217C	100	1	1	1		YGR103W	137	1	1	1		YKL021C	45	1	1	1		YPR010C	134	1	1	1
YDL208W	66	1	1	1		YOR234C	32	0	0	0		YHR197W	92	1	1	1		YLR002C	73	1	1	1		YLL008W	84	1	1	1
YJL010C	57	1	1	1		YBR154C	83	1	1	1		YMR093W	66	1	1	1		YER126C	45	1	1	1		YLR197W	118	1	1	1
YBR154C	83	1	1	1		YGR148C	24	0	0	0		YJL010C	57	1	1	1		YDR412W	113	1	1	1		YMR093W	66	1	1	1
YLR197W	118	1	1	1		YGR162W	97	0	0	0		YPL126W	67	1	1	1		YOR310C	173	1	1	1		YPL126W	67	1	1	1
YOR063W	192	1	1	1		YOR207C	48	1	1	1		YJL109C	84	1	1	1		YLR276C	55	1	1	1		YDL031W	60	1	1	1
YHR052W	139	0	0	0		YCR057C	113	1	1	1		YLL008W	84	1	1	1		YLR009W	56	1	1	1		YDR087C	84	1	1	1
YOL077C	94	1	1	1		YBL092W	62	1	1	1		YLR009W	56	1	1	1		YPL012W	109	1	1	1		YJL109C	84	1	1	1
YGR159C	53	0	0	1		YHR197W	92	1	1	1		YHR148W	47	1	1	1		YNL175C	64	0	0	0		YHR148W	47	1	1	1
YER110C	123	0	0	0		YBL004W	83	1	1	1		YDL031W	60	1	1	1		YPL217C	100	1	1	1		YDR449C	58	1	1	1
YPL217C	100	1	1	1		YDL014W	201	1	1	1		YDR449C	58	1	1	1		YCR057C	113	1	1	1		YJL010C	57	1	1	1
YJL109C	84	1	1	1		YNL110C	162	1	1	1		YDR087C	84	1	1	1		YHR088W	57	1	1	1		YLR009W	56	1	1	1
YBR143C	47	1	1	1		YBR034C	130	0	0	0		YPR144C	78	1	1	1		YOL041C	88	0	0	0		YPL043W	78	1	1	1
YMR093W	66	1	1	1		YNL112W	73	1	1	1		YDR412W	113	1	1	1		YLR197W	118	1	1	1		YDR412W	113	1	1	1
YDR324C	80	1	1	1		YBR142W	74	1	1	1		YDR101C	80	0	0	0		YDL213C	87	0	0	0		YKL021C	45	1	1	1
YNL002C	82	1	1	1		YPR187W	67	1	1	1		YPL043W	78	1	1	1		YNL132W	134	1	1	1		YPR144C	78	1	1	1
YBR084W	50	0	0	0		YOR310C	173	1	1	1		YKL021C	45	1	1	1		YHR066W	71	0	0	0		YER126C	45	1	1	1
YDR101C	80	0	0	0		YKL216W	14	0	0	0		YCL059C	96	1	1	1		YPR010C	134	1	1	1		YMR128W	70	1	1	1
YGL111W	72	1	1	1		YDL208W	66	1	1	1		YMR128W	70	1	1	1		YCL054W	33	1	1	1		YDR101C	80	0	0	0
YDL060W	61	1	1	1		YKL014C	84	1	1	1		YCL037C	855	0	0	0		YDR101C	80	0	0	0		YGR128C	62	1	1	1
YNL207W	106	1	1	1		YHL011C	26	0	0	0		YER126C	45	1	1	1		YJL010C	57	1	1	1		YCL059C	96	1	1	1
YJL177W	105	0	0	0		YJL190C	122	0	0	0		YGR128C	62	1	1	1		YJL109C	84	1	1	1		YLR002C	73	1	1	1
YMR269W	10	0	0	0		YPR110C	113	1	1	1		YBR247C	100	1	1	1		YLR449W	58	0	0	0		YLL034C	63	1	1	1
YCL059C	96	1	1	1		YMR290C	148	1	1	1		YLR186W	54	1	1	1		YPR143W	49	1	1	1		YLR186W	54	1	1	1
YDL213C	87	0	0	0		YOR224C	68	1	1	1		YLR002C	73	1	1	1		YCL059C	96	1	1	1		YLR129W	46	1	1	1
YMR049C	121	1	1	1		YLR441C	104	0	0	0		YOL041C	88	0	0	0		YGR245C	54	1	1	1		YBR247C	100	1	1	1
YBR247C	100	1	1	1		YLR197W	118	1	1	1		YLR129W	46	1	1	1		YMR128W	70	1	1	1		YOL041C	88	0	0	0
YGR128C	62	1	1	1		YNL069C	116	0	0	0		YLL034C	63	1	1	1		YPL126W	67	1	1	1		YCL037C	855	0	0	0
YDR449C	58	1	1	1		YDR060W	139	1	1	1		YDL213C	87	0	0	0		YDL208W	66	1	1	1		YLR276C	55	1	1	1
YLR009W	56	1	1	1		YDR429C	49	1	1	1		YER082C	80	1	1	1		YHR148W	47	1	1	1		YLL011W	51	1	1	1
YOL041C	88	0	0	0		YLR129W	46	1	1	1		YLL011W	51	1	1	1		YMR093W	66	1	1	1		YER082C	80	1	1	1
YPR144C	78	1	1	1		YJL033W	76	1	1	1		YDL208W	66	1	1	1		YGR128C	62	1	1	1		YLR222C	56	1	1	1
YDR496C	94	0	0	0		YNL163C	6	1	1	1		YDR324C	80	1	1	1		YDR449C	58	1	1	1		YDL213C	87	0	0	0
YDR091C	59	1	1	1		YPL237W	40	1	1	1		YLR276C	55	1	1	1		YER002W	23	0	0	0		YDL208W	66	1	1	1
YJL069C	39	1	1	1		YPL211W	69	1	1	1		YLR222C	56	1	1	1		YOR294W	67	1	1	1		YNL175C	64	0	0	0
YLL039C	1972	0	0	0		YGR103W	137	1	1	1		YLR409C	45	1	1	1		YLR196W	79	1	1	1		YDR324C	80	1	1	1
YNL132W	134	1	1	1		YPR010C	134	1	1	1		YHR066W	71	0	0	0		YDL148C	86	1	1	1		YHR066W	71	0	0	0
YOR207C	48	1	1	1		YFR001W	71	0	0	0		YHR196W	72	1	1	1		YBR247C	100	1	1	1		YLR409C	45	1	1	1
YBR034C	130	0	0	0		YDR299W	47	1	1	1		YNL175C	64	0	0	0		YHR196W	72	1	1	1		YHR196W	72	1	1	1
YNL248C	49	0	0	0		YLR009W	56	1	1	1		YDL148C	86	1	1	1		YER082C	80	1	1	1		YPR137W	53	1	1	1
YDR382W	104	0	0	0		YER110C	123	0	0	0		YPR137W	53	1	1	1		YLL011W	51	1	1	1		YDL148C	86	1	1	1
YPL249C-A	92	0	0	0		YBR084W	50	0	0	0		YIL019W	45	1	1	1		YPL146C	133	1	1	1		YHR088W	57	1	1	1
YHR169W	56	1	0	1		YJL177W	105	0	0	0		YHR088W	57	1	1	1		YLR186W	54	1	1	1		YIL019W	45	1	1	1
YKL172W	97	1	1	1		YPL226W	43	0	0	0		YNL075W	47	1	1	1		YPR144C	78	1	1	1		YNL075W	47	1	1	1
YOR340C	42	1	1	1		YLR029C	115	1	1	1		YJL069C	39	1	1	1		YNL075W	47	1	1	1		YKR060W	34	0	0	0
YNL112W	73	1	1	1		YER036C	74	1	1	1		YDR299W	47	1	1	1		YLR129W	46	1	1	1		YGR245C	54	1	1	1
YDL083C	98	0	0	0		YDR324C	80	1	1	1		YNR054C	40	1	1	1		YLR222C	56	1	1	1		YCL054W	33	1	1	1
YBR079C	92	1	1	1		YGR145W	54	1	1	1		YKR060W	34	0	0	0		YLR409C	45	1	1	1		YDR299W	47	1	1	1
YML056C	67	0	0	0		YML093W	31	1	1	1		YJL122W	35	0	0	0		YJL122W	35	0	0	0		YJL069C	39	1	1	1
YOR206W	95	1	1	1		YNL186W	142	0	0	0		YLR196W	79	1	1	1		YCL037C	855	0	0	0		YLR449W	58	0	0	0
YKL009W	108	0	0	0		YKL009W	108	0	0	0		YGR245C	54	1	1	1		YPR137W	53	1	1	1		YNR054C	40	1	1	1
YKR026C	46	0	0	0		YMR049C	121	1	1	1		YLR449W	58	0	0	0		YKR060W	34	0	0	0		YJL122W	35	0	0	0
YJL050W	46	1	1	1		YGL120C	167	1	1	1		YCL054W	33	1	1	1		YDR060W	139	1	1	1		YLR196W	79	1	1	1
YNL308C	77	1	1	1		YLR003C	23	0	0	0		YPR143W	49	1	1	1		YNR054C	40	1	1	1		YPR143W	49	1	1	1
YLR022C	25	1	1	1		YOR206W	95	1	1	1		YOR294W	67	1	1	1		YNR053C	68	1	1	1		YOR294W	67	1	1	1
YNR054C	40	1	1	1		YGR090W	134	1	1	1		YDL060W	61	1	1	1		YJL033W	76	1	1	1		YDL060W	61	1	1	1
YOR145C	37	1	0	0		YDR091C	59	1	1	1		YGL120C	167	1	1	1		YIL019W	45	1	1	1		YNR053C	68	1	1	1
YNL061W	104	1	1	1		YLR196W	79	1	1	1		YHR089C	90	1	0	0		YHR089C	90	1	0	0		YGL120C	167	1	1	1
YDR429C	49	1	1	1		YER006W	109	1	1	1		YNR053C	68	1	1	1		YDR299W	47	1	1	1		YHR089C	90	1	0	0
YJL122W	35	0	0	0		YCL059C	96	1	1	1		YPR110C	113	1	1	1		YKL082C	27	1	1	1		YPR110C	113	1	1	1
YER126C	45	1	1	1		YHR170W	58	1	1	1		YJL148W	42	0	0	0		YNL112W	73	1	1	1		YJL148W	42	0	0	0
YML093W	31	1	1	1		YLR022C	25	1	1	1		YNL308C	77	1	1	1		YNL182C	55	1	1	1		YPL146C	133	1	1	1
YPL211W	69	1	1	1		YAL025C	17	1	1	1		YPL146C	133	1	1	1		YNL308C	77	1	1	1		YER002W	23	0	0	0
YLR029C	115	1	1	1		YDL082W	108	0	0	0		YJL033W	76	1	1	1		YGL099W	59	1	1	1		YNL308C	77	1	1	1
YBR009C	459	0	1	1		YNL132W	134	1	1	1		YER002W	23	0	0	0		YDR324C	80	1	1	1		YJL033W	76	1	1	1
YOR341W	71	1	1	1		YPL012W	109	1	1	1		YOL086W-A	20	0	0	0		YHR170W	58	1	1	1		YOL086W-A	20	0	0	0
YMR146C	59	1	1	1		YKR026C	46	0	0	0		YNL112W	73	1	1	1		YHR085W	23	1	1	1		YDR060W	139	1	1	1
YDR087C	84	1	1	1		YNL308C	77	1	1	1		YNL207W	106	1	1	1		YDL060W	61	1	1	1		YNL112W	73	1	1	1
YGR162W	97	0	0	0		YGR081C	17	0	0	0		YBR154C	83	1	1	1		YDR365C	65	1	1	1		YGL078C	37	0	0	0
YNR053C	68	1	1	1		YLR222C	56	1	1	1		YGL078C	37	0	0	0		YJL069C	39	1	1	1		YNL182C	55	1	1	1
YDR365C	65	1	1	1		YLR264W	22	0	0	0		YOR340C	42	1	1	1		YKL014C	84	1	1	1		YOR340C	42	1	1	1
YPL146C	133	1	1	1		YLR074C	70	0	0	0		YNL182C	55	1	1	1		YFR001W	71	0	0	0		YBR154C	83	1	1	1
average degree	135.99					average degree	108.88					average degree	94.21					average degree	93.37					average degree	94.54
minimal degree	10					minimal degree	6					minimal degree	20					minimal degree	23					minimal degree	20
